# Supplementary material for: Rare novel LPL mutations are associated with neonatal onset lipoprotein lipase (LPL) deficiency in two cases
Source: BMC Pediatr. 2021 Sep 20;21:414. doi: 10.1186/s12887-021-02875-x (PMC8451144; doi:10.1186/s12887-021-02875-x)
Supplement: Supplementary file 1 — Additional file 1. [file 12887_2021_2875_MOESM1_ESM.xlsx]

## Sheet: Target gene list
GENE
AARS2
AASS
ABAT
ABCA1
ABCB11
ABCB4
ABCB7
ABCC2
ABCC8
ABCD3
ABCD4
ABCG5
ABCG8
ABHD5
ACAD8
ACAD9
ACADM
ACADS
ACADSB
ACADVL
ACAT1
ACO2
ACOX1
ACOX2
ACSF3
ACTA1
ACY1
ADA2
ADAMTS13
ADAMTSL2
ADGRG1
ADK
AGA
AGK
AGL
AGPAT2
AGXT
AHCY
AIFM1
AKR1D1
AKT2
ALAS2
ALDH4A1
ALDH5A1
ALDH6A1
ALDH7A1
ALDOA
ALDOB
ALG1
ALG11
ALG12
ALG13
ALG2
ALG3
ALG6
ALG8
ALG9
ALMS1
ALPL
AMACR
AMN
AMT
ANK1
ANKS6
ANO5
AP1S1
AP3B1
APCS
APOA1
APOA5
APOB
APOC2
APOE
APOPT1
APTX
AR
ARG1
ARMC5
ARSA
ARSB
ARX
ASAH1
ASL
ASPA
ASS1
ATCAY
ATM
ATN1
ATP13A2
ATP5F1A
ATP5F1E
ATP6V0A2
ATP7A
ATP7B
ATP8B1
ATPAF2
ATXN1
ATXN10
ATXN2
ATXN3
ATXN7
AUH
B3GALNT2
B3GNT2
B4GALT1
BAAT
BAG3
BCAT1
BCAT2
BCKDHA
BCKDHB
BCS1L
BEAN1
BLOC1S3
BLVRA
BMP2
BOLA3
BPGM
BSCL2
BTD
BVES
C12orf65
C15ORF41
C19orf12
C1QBP
CA2
CA5A
CACNA1A
CAD
CALM1
CALM2
CALM3
CAPN3
CARS2
CASP10
CASQ1
CASR
CAV1
CAV3
CAVIN1
CBS
CC2D2A
CCDC115
CD36
CDAN1
CDKAL1
CDKL5
CEP120
CEP164
CEP19
CEP83
CHCHD10
CHKB
CLCN5
CLCN7
CLDN1
CLN3
CLN5
CLN6
CLN8
CLN9
CNBP
COA5
COA6
COG1
COG4
COG5
COG6
COG7
COG8
COL2A1
COL4A1
COL6A1
COL6A2
COL6A3
COL9A3
COQ2
COQ8A
COQ9
COX10
COX14
COX15
COX20
COX4I2
COX6B1
CPOX
CPS1
CPT1A
CPT2
CRYAB
CSF2RB
CTH
CTNS
CTSA
CTSD
CTSF
CUBN
CYBA
CYBB
CYC1
CYCS
CYP11B1
CYP17A1
CYP21A2
CYP27A1
CYP27B1
CYP7B1
D2HGDH
DAG1
DARS2
DBH
DBT
DCDC2
DDC
DDOST
DGUOK
DHCR24
DHCR7
DHFR
DHS6S1
DHTKD1
DIABLO
DLAT
DLD
DMD
DMGDH
DNA2
DNAI1
DNAJB6
DNAJC19
DNAJC5
DNM1L
DNM2
DOK7
DOLK
DPAGT1
DPM1
DPM2
DPM3
DPYD
DPYS
DRD4
DTNBP1
DYM
DYNC2H1
DYNC2LI1
DYSF
EARS2
EBP
ECM1
EHHADH
EIF2AK3
EIF2B1
EIF2B2
EIF2B3
EIF2B4
EIF2B5
ELAC2
EMD
ENO3
ENPP1
EPHX1
EPM2A
ERCC4
ERCC6
ERCC8
ETFA
ETFB
ETFDH
ETHE1
FADD
FAH
FAM111B
FAN1
FARS2
FAS
FASLG
FASTKD2
FBP1
FBP2
FBXL4
FECH
FGA
FGF14
FGF20
FH
FHL1
FKRP
FKTN
FLNC
FMO3
FMR1
FOLR1
FOLR2
FOXG1
FOXRED1
FTCD
FTH1
FUCA1
FXN
G6PC
G6PD
GAA
GALC
GALE
GALK1
GALNS
GALT
GAMT
GATA6
GATM
GBA
GBE1
GCDH
GCGR
GCH1
GCK
GCSH
GDF2
GFER
GFM1
GFM2
GFPT1
GGT1
GHR
GLA
GLB1
GLDC
GLI3
GLIS2
GLIS3
GLRX5
GLUD1
GLUL
GLYCTK
GM2A
GMPPB
GNE
GNMT
GNPTAB
GNPTG
GNS
GOSR2
GPD1
GPD2
GPHN
GPI
GPIHBP1
GPNMB
GRHPR
GRN
GSN
GSS
GSTZ1
GTPBP3
GUCY2D
GUSB
GYG1
GYS1
GYS2
HADH
HADHA
HADHB
HAL
HAMP
HARS2
HBB
HBG2
HCCS
HCFC1
HEXA
HEXB
HFE
HGD
HGSNAT
HIBCH
HINT1
HJV
HK1
HLA-DQA1
HLA-DQB1
HLCS
HMBS
HMGA1
HMGCL
HNF1A
HNF1B
HNF4A
HNRNPA1
HNRNPA2B1
HNRNPDL
HPD
HPRT1
HPS1
HPS3
HPS4
HPS5
HPS6
HSD11B1
HSD17B10
HSD17B3
HSD17B4
HSD3B2
HSD3B7
HSPD1
HYAL1
IBA57
IDH2
IDS
IDUA
IER3IP1
IFT122
IFT140
IFT172
IFT43
IFT52
IFT80
IFT81
IGF2BP2
IL31RA
INPP5E
INS
INSR
INTU
INVS
IRS1
IRS2
ISCU
ISPD
ITGA7
ITM2B
ITPR1
IVD
IYD
JAG1
KCNA1
KCNC3
KCNJ10
KCNJ11
KCNN4
KDM6A
KIAA0586
KMT2D
KRT18
KRT8
KYNU
L2HGDH
LAMA1
LAMA2
LAMP2
LARGE1
LARS
LBR
LCAT
LCT
LDB3
LDHA
LDLR
LIAS
LIMS2
LIPA
LIPC
LIPE
LIPF
LIPT1
LMBRD1
LMF1
LMNA
LPIN1
LPL
LRPPRC
LYRM4
LYRM7
LYST
LYZ
MAN2B1
MANBA
MAOA
MAPK8IP1
MAPKBP1
MAPT
MARS
MARS2
MAT1A
MATR3
MCCC1
MCCC2
MCEE
MCOLN1
MECP2
MFN2
MFSD8
MGAT2
MGME1
MICOS13
MICU1
MIPEP
MLYCD
MMAA
MMAB
MMACHC
MMADHC
MOCS1
MOCS2
MOGS
MPC1
MPDU1
MPI
MPV17
MRPL3
MRPL44
MRPS14
MRPS16
MRPS2
MRPS22
MRPS34
MRPS7
MTFMT
MTHFR
MTNR1B
MTO1
MTPAP
MTR
MTRR
MUT
MVK
MYF6
MYH14
MYH7
MYO5A
MYOT
NADK2
NAGA
NAGLU
NAGS
NARS2
NBN
NDN
NDUFA1
NDUFA10
NDUFA11
NDUFA12
NDUFA2
NDUFA9
NDUFAF1
NDUFAF2
NDUFAF3
NDUFAF4
NDUFAF5
NDUFAF6
NDUFB3
NDUFB9
NDUFS1
NDUFS2
NDUFS3
NDUFS4
NDUFS6
NDUFS7
NDUFS8
NDUFV1
NDUFV2
NEB
NEFH
NEK1
NEK8
NEU1
NEUROD1
NFU1
NGLY1
NHLRC1
NIDDM3
NIDDM4
NNT
NOTCH2
NPC1
NPC2
NPHP1
NPHP3
NPHP4
NPHS2
NR0B1
NR1H4
NR4A2
NR5A1
NRXN1
NSUN2
NUBPL
NUS1
OAT
OCLN
OCRL
OGDH
OPA1
OPA3
OPLAH
ORAI1
OSMR
OTC
PAH
PAX4
PAX6
PC
PCBD1
PCCA
PCCB
PCSK9
PDHA1
PDHB
PDHX
PDP1
PDSS1
PDSS2
PDX1
PEPD
PET100
PEX1
PEX10
PEX11B
PEX12
PEX13
PEX14
PEX16
PEX19
PEX2
PEX26
PEX3
PEX5
PEX6
PEX7
PFKM
PGAM2
PGM1
PHGDH
PHKA1
PHKA2
PHKB
PHKG1
PHKG2
PIEZO1
PIGY
PIK3R1
PKD1
PKD2
PKHD1
PKLR
PLA2G6
PLEC
PLEKHG4
PLEKHG5
PLOD2
PMM2
PNP
PNPLA2
PNPLA8
PNPO
PNPT1
POLD1
POLG
POLG2
POMC
POMGNT1
POMK
POMT1
POMT2
POR
POU1F1
PPARG
PPM1B
PPP2R2B
PPT1
PREPL
PRF1
PRKAG2
PRKAG3
PRKCG
PRNP
PRODH
PRPS1
PSAP
PSAT1
PSMB8
PTEN
PTPN1
PTPN11
PTS
PUS1
PYGL
PYGM
QDPR
RARS2
RBCK1
REEP1
RETN
RFT1
RFX6
RHAG
RMND1
RNASEH1
RNASEH2A
RNASEH2C
RNU4ATAC
RPGRIP1L
RPIA
RPS6KA3
RRM2B
RYR1
SACS
SARDH
SARS2
SBDS
SC5D
SCN4A
SCN5A
SCO1
SCO2
SDHA
SDHAF1
SDHAF2
SDHB
SDHC
SDHD
SEC23B
SERAC1
SERPINA1
SERPINA6
SETX
SFTPB
SFTPC
SFXN4
SGCA
SGCB
SGCD
SGCG
SGSH
SI
SIL1
SLC16A1
SLC17A3
SLC17A5
SLC19A1
SLC19A2
SLC1A1
SLC1A3
SLC22A5
SLC25A13
SLC25A15
SLC25A19
SLC25A20
SLC25A26
SLC25A3
SLC25A4
SLC2A1
SLC2A2
SLC30A10
SLC30A8
SLC34A1
SLC35A1
SLC35A2
SLC35C1
SLC36A2
SLC37A4
SLC3A1
SLC40A1
SLC46A1
SLC4A1
SLC5A1
SLC6A19
SLC6A20
SLC6A8
SLC7A7
SLC7A9
SLCO1B1
SLCO1B3
SMPD1
SNRPN
SOX9
SP110
SPG7
SPINK5
SPR
SPTB
SPTBN2
SRD5A2
SRD5A3
SRTD1
SRTD12
SRY
SSR4
StAR
STAT5B
STIM1
STS
STT3A
STT3B
STX11
STXBP2
SUCLA2
SUCLG1
SUMF1
SUOX
SURF1
SYNE1
SYNE2
TACO1
TANGO2
TARS2
TAT
TAZ
TBP
TCAP
TCF7L2
TCTEX1D2
TDP1
TFAM
TFG
TFR2
TH
TIA1
TIMM8A
TJP2
TK2
TMEM126A
TMEM165
TMEM199
TMEM67
TMEM70
TNFRSF11A
TNFRSF11B
TPI1
TPK1
TPMT
TPO
TPP1
TRAF3IP1
TRAPPC11
TREX1
TRIM32
TRIM37
TRIT1
TRMT10C
TRMT5
TRMU
TRNT1
TRPM6
TRPV4
TSFM
TTBK2
TTC19
TTC21B
TTC37
TTN
TTPA
TTR
TUFM
TWNK
TXN2
TYMP
UBR1
UCHL1
UGT1A1
UNC13D
UPB1
UQCC2
UQCC3
UQCRB
UQCRC2
UQCRQ
UROC1
UROS
UTP4
VARS2
VCP
VDR
VIL1
VIPAS39
VMA21
VPS13A
VPS33B
WDR19
WDR34
WDR35
WDR60
WFS1
WT1
XDH
XK
XPNPEP3
XRCC4
YARS2
ZFP57
ZMPSTE24
ZNF423
